# Supplementary material for: Impact of the Zinc Antiviral Protein on the Genomic Composition of RNA Viruses Infecting Vertebrates
Source: Mol Biol Evol. 2025 Jun 4;42(6):msaf135. doi: 10.1093/molbev/msaf135 (PMC12204182; doi:10.1093/molbev/msaf135)
Supplement: msaf135_Supplementary_Data [file msaf135_supplementary_data.zip]

Archive with 5 entries (5 files):
- data.zip
- MBE-msaf135-Supplementary_Material.pdf
- MBE-msaf135-Supplementary_Table_1.pdf
- MBE-msaf135-Supplementary_Table_2.xlsx
- MBE-msaf135-Supplementary_Table_3.xlsx
