# Supplementary material for: Impact of the Zinc Antiviral Protein on the Genomic Composition of RNA Viruses Infecting Vertebrates
Source: Mol Biol Evol. 2025 Jun 4;42(6):msaf135. doi: 10.1093/molbev/msaf135 (PMC12204182; doi:10.1093/molbev/msaf135)
Supplement: msaf135_Supplementary_Data [file msaf135_supplementary_data.zip › MBE-msaf135-Supplementary_Table_2.xlsx]

## Sheet: Supplementary_Table_2
Supplementary Table 2. Pfam domain annotation of protein sequences.
Protein accession	Sequence MD5 digest	Sequence length	Analysis	Signature accession	Signature description	Start location	Stop location	Score
Zebrafish_PARP12_NP_001108558	d95f2a8b2084d56e177d82bfd850e959	446	Pfam	PF02825	WWE domain	356	430	2e-10
Zebrafish_PARP12_NP_001314726	439403b3087b12ea561e30c29fd66ab4	780	Pfam	PF02825	WWE domain	359	433	3.8e-11
Zebrafish_PARP12_NP_001314726	439403b3087b12ea561e30c29fd66ab4	780	Pfam	PF00644	Poly(ADP-ribose) polymerase catalytic domain	483	652	1e-26
Chicken_PARP12_XP_416333	93b1744d0bdf95aceed5109ddd69fc98	773	Pfam	PF02825	WWE domain	473	547	6.3e-12
Chicken_PARP12_XP_416333	93b1744d0bdf95aceed5109ddd69fc98	773	Pfam	PF00642	Zinc finger C-x8-C-x5-C-x3-H type (and similar)	279	299	0.065
Chicken_PARP12_XP_416333	93b1744d0bdf95aceed5109ddd69fc98	773	Pfam	PF00644	Poly(ADP-ribose) polymerase catalytic domain	597	764	3e-27
Sea_lamprey_PARP12_XP_032833032	786848c68e034146c84eaf0bc5a9fe2f	716	Pfam	PF18044	CCCH-type zinc finger	119	140	0.017
Sea_lamprey_PARP12_XP_032833032	786848c68e034146c84eaf0bc5a9fe2f	716	Pfam	PF02825	WWE domain	402	478	8.3e-10
Sea_lamprey_PARP12_XP_032833032	786848c68e034146c84eaf0bc5a9fe2f	716	Pfam	PF14608	RNA-binding, Nab2-type zinc finger	178	201	2100
Sea_lamprey_PARP12_XP_032833032	786848c68e034146c84eaf0bc5a9fe2f	716	Pfam	PF14608	RNA-binding, Nab2-type zinc finger	203	222	500
Sea_lamprey_PARP12_XP_032833032	786848c68e034146c84eaf0bc5a9fe2f	716	Pfam	PF00644	Poly(ADP-ribose) polymerase catalytic domain	530	716	5.9e-27
Whale_shark_PARP12_XP_048454865	eafcc7721f4201de015cf16ed7ffb0c5	708	Pfam	PF02825	WWE domain	362	436	1.8e-11
Whale_shark_PARP12_XP_048454865	eafcc7721f4201de015cf16ed7ffb0c5	708	Pfam	PF00644	Poly(ADP-ribose) polymerase catalytic domain	515	688	6.5e-22
Whale_shark_PARP11_XP_048463536	eae987ef3b531f7ef599ff9fc7190e0c	357	Pfam	PF02825	WWE domain	54	126	1.6e-13
Whale_shark_PARP11_XP_048463536	eae987ef3b531f7ef599ff9fc7190e0c	357	Pfam	PF00644	Poly(ADP-ribose) polymerase catalytic domain	167	356	1e-25
Reedfish_PARP12_XP_028661221	dbf8f41ae69877e230019319ed8a47ee	746	Pfam	PF00644	Poly(ADP-ribose) polymerase catalytic domain	516	685	2.1e-27
Reedfish_PARP12_XP_028661221	dbf8f41ae69877e230019319ed8a47ee	746	Pfam	PF02825	WWE domain	387	461	2.3e-09
Reedfish_PARP12_XP_051791282	c7eea22603a5d652d465a3f0599b0f47	716	Pfam	PF02825	WWE domain	354	429	4.6e-11
Reedfish_PARP12_XP_051791282	c7eea22603a5d652d465a3f0599b0f47	716	Pfam	PF00644	Poly(ADP-ribose) polymerase catalytic domain	576	707	1.4e-18
Elephant_shark_PARP12_XP_007888888	d52717b3fc2bf203ee14a3080d0f05c6	661	Pfam	PF00644	Poly(ADP-ribose) polymerase catalytic domain	488	659	2.9e-29
Elephant_shark_PARP12_XP_007888888	d52717b3fc2bf203ee14a3080d0f05c6	661	Pfam	PF02825	WWE domain	359	432	2.4e-10
Human_PARP12_NP_073587	6ba45b2928429e222cdc376a211378e4	701	Pfam	PF00642	Zinc finger C-x8-C-x5-C-x3-H type (and similar)	180	200	0.091
Human_PARP12_NP_073587	6ba45b2928429e222cdc376a211378e4	701	Pfam	PF02825	WWE domain	377	458	6.8e-09
Human_PARP12_NP_073587	6ba45b2928429e222cdc376a211378e4	701	Pfam	PF00644	Poly(ADP-ribose) polymerase catalytic domain	507	678	3.5e-29
Zebra_finch_PARP12_XP_030119086	19003709ac3e654cc300999d3f81d88c	673	Pfam	PF00642	Zinc finger C-x8-C-x5-C-x3-H type (and similar)	179	199	0.071
Zebra_finch_PARP12_XP_030119086	19003709ac3e654cc300999d3f81d88c	673	Pfam	PF00644	Poly(ADP-ribose) polymerase catalytic domain	498	667	8.7e-30
Zebra_finch_PARP12_XP_030119086	19003709ac3e654cc300999d3f81d88c	673	Pfam	PF02825	WWE domain	374	448	3.3e-10
Far_eastern_brook_lamprey_PARP12_XP_061432911	251d24637c33c3bd0f5ff20e719e7b7b	727	Pfam	PF14608	RNA-binding, Nab2-type zinc finger	210	229	97
Far_eastern_brook_lamprey_PARP12_XP_061432911	251d24637c33c3bd0f5ff20e719e7b7b	727	Pfam	PF14608	RNA-binding, Nab2-type zinc finger	185	208	1200
Far_eastern_brook_lamprey_PARP12_XP_061432911	251d24637c33c3bd0f5ff20e719e7b7b	727	Pfam	PF14608	RNA-binding, Nab2-type zinc finger	128	146	460
Far_eastern_brook_lamprey_PARP12_XP_061432911	251d24637c33c3bd0f5ff20e719e7b7b	727	Pfam	PF00644	Poly(ADP-ribose) polymerase catalytic domain	540	727	2.2e-26
Far_eastern_brook_lamprey_PARP12_XP_061432911	251d24637c33c3bd0f5ff20e719e7b7b	727	Pfam	PF02825	WWE domain	412	488	5.5e-10
Platypus_PARP12_XP_028931066_692_1353	4aa2816b0a7534683f9c64c297dcd0be	662	Pfam	PF00644	Poly(ADP-ribose) polymerase catalytic domain	482	603	2e-23
Platypus_PARP12_XP_028931066_692_1353	4aa2816b0a7534683f9c64c297dcd0be	662	Pfam	PF02825	WWE domain	359	433	4.8e-14
Spotted_gar_PARP12_W5NK20*	3258d225c79be9cbbbaa6f910eeaf86f	236	Pfam	PF00644	Poly(ADP-ribose) polymerase catalytic domain	67	236	1.8e-29
Saltwater_crocodile_PARP12_XP_019399438	87d8d24afe341ac315a052a3785233df	569	Pfam	PF02825	WWE domain	255	330	3.2e-13
Saltwater_crocodile_PARP12_XP_019399438	87d8d24afe341ac315a052a3785233df	569	Pfam	PF00644	Poly(ADP-ribose) polymerase catalytic domain	380	549	9.2e-28
Saltwater_crocodile_PARP12_XP_019399438	87d8d24afe341ac315a052a3785233df	569	Pfam	PF00642	Zinc finger C-x8-C-x5-C-x3-H type (and similar)	73	93	0.39
Opossum_ZAP_XP_056655732	d6c9c169d270350f2de803ed3a0a42d6	1050	Pfam	PF00644	Poly(ADP-ribose) polymerase catalytic domain	885	1005	5.4e-14
Opossum_ZAP_XP_056655732	d6c9c169d270350f2de803ed3a0a42d6	1050	Pfam	PF18606	Zap helix turn helix N-terminal domain	5	63	2.9e-24
Opossum_ZAP_XP_056655732	d6c9c169d270350f2de803ed3a0a42d6	1050	Pfam	PF18633	Zinc-finger antiviral protein (ZAP) zinc finger domain 3	141	168	9.6e-14
Opossum_ZAP_XP_056655732	d6c9c169d270350f2de803ed3a0a42d6	1050	Pfam	PF02825	WWE domain	761	831	8.7e-08
Reedfish_PARP12_XP_028661147	2a1e4d3bcf83cf9121e53c066cdb4219	677	Pfam	PF00644	Poly(ADP-ribose) polymerase catalytic domain	485	656	6.6e-26
Reedfish_PARP12_XP_028661147	2a1e4d3bcf83cf9121e53c066cdb4219	677	Pfam	PF02825	WWE domain	358	432	9.5e-13
Chicken_PARP11_XP_416489	5083432c47051e8310b7482a706327e0	343	Pfam	PF02825	WWE domain	40	112	1.5e-12
Chicken_PARP11_XP_416489	5083432c47051e8310b7482a706327e0	343	Pfam	PF00644	Poly(ADP-ribose) polymerase catalytic domain	154	342	3.5e-29
West_african_lungfish_PARP12_XP_043944117	81a5c5d92a465b687813b2688ad676c7	661	Pfam	PF00644	Poly(ADP-ribose) polymerase catalytic domain	476	596	3.2e-24
West_african_lungfish_PARP12_XP_043944117	81a5c5d92a465b687813b2688ad676c7	661	Pfam	PF18044	CCCH-type zinc finger	149	170	0.031
West_african_lungfish_PARP12_XP_043944117	81a5c5d92a465b687813b2688ad676c7	661	Pfam	PF02825	WWE domain	355	429	7.8e-10
Elephant_shark_PARP12_XP_007896727	24733b958b2c66601fcbe6eb1d448578	667	Pfam	PF02825	WWE domain	365	437	0.00042
Elephant_shark_PARP12_XP_007896727	24733b958b2c66601fcbe6eb1d448578	667	Pfam	PF00644	Poly(ADP-ribose) polymerase catalytic domain	493	665	1.2e-15
Human_ZAP-like_NP_542391	f20ded668b12d110a67f93e8596bdd63	300	Pfam	PF18606	Zap helix turn helix N-terminal domain	5	60	1.7e-25
Atlantic_hagfish_PARP12_XP_067968430	cf5361a8a5317f3439d208b56d606709	919	Pfam	PF02825	WWE domain	492	566	1.7e-09
Atlantic_hagfish_PARP12_XP_067968430	cf5361a8a5317f3439d208b56d606709	919	Pfam	PF00644	Poly(ADP-ribose) polymerase catalytic domain	616	787	3e-20
Gecko__ZAP-like_XP_015272705	55111fd34e4d45b22b76a6d56b1cff91	316	Pfam	PF00644	Poly(ADP-ribose) polymerase catalytic domain	138	309	4.5e-25
Gecko__ZAP-like_XP_015272705	55111fd34e4d45b22b76a6d56b1cff91	316	Pfam	PF02825	WWE domain	12	85	6e-12
Human_ZAP_NP_064504	c39ab97f2ccd8eb3cce858a9209a1966	902	Pfam	PF02825	WWE domain	607	679	1.1e-07
Human_ZAP_NP_064504	c39ab97f2ccd8eb3cce858a9209a1966	902	Pfam	PF18633	Zinc-finger antiviral protein (ZAP) zinc finger domain 3	143	170	2.9e-13
Human_ZAP_NP_064504	c39ab97f2ccd8eb3cce858a9209a1966	902	Pfam	PF18606	Zap helix turn helix N-terminal domain	5	66	2.2e-29
Human_ZAP_NP_064504	c39ab97f2ccd8eb3cce858a9209a1966	902	Pfam	PF00644	Poly(ADP-ribose) polymerase catalytic domain	739	867	1.2e-13
Spotted_gar_PARP12_XP_015208756	c81a1c6c45f318eb8f2735bce700b906	689	Pfam	PF00644	Poly(ADP-ribose) polymerase catalytic domain	521	689	5.7e-16
Spotted_gar_PARP12_XP_015208756	c81a1c6c45f318eb8f2735bce700b906	689	Pfam	PF02825	WWE domain	393	468	6.8e-09
Spotted_gar_PARP12_XP_015208756	c81a1c6c45f318eb8f2735bce700b906	689	Pfam	PF00642	Zinc finger C-x8-C-x5-C-x3-H type (and similar)	217	235	0.16
Platypus_ZAP_XP_028931066_1_691	80b5d9f963258ceb0ac9c156108bee85	691	Pfam	PF02825	WWE domain	377	451	5.9e-13
Platypus_ZAP_XP_028931066_1_691	80b5d9f963258ceb0ac9c156108bee85	691	Pfam	PF00644	Poly(ADP-ribose) polymerase catalytic domain	506	627	2.3e-21
Platypus_ZAP_XP_028931066_1_691	80b5d9f963258ceb0ac9c156108bee85	691	Pfam	PF18606	Zap helix turn helix N-terminal domain	36	88	1.1e-15
Abingdon_island_giant_tortoise_ZAP_XP_032633489	793e1b557e19c22cec74e4b787ad0bc5	705	Pfam	PF00644	Poly(ADP-ribose) polymerase catalytic domain	526	697	4.9e-25
Abingdon_island_giant_tortoise_ZAP_XP_032633489	793e1b557e19c22cec74e4b787ad0bc5	705	Pfam	PF02825	WWE domain	386	476	1.4e-11
Abingdon_island_giant_tortoise_ZAP_XP_032633489	793e1b557e19c22cec74e4b787ad0bc5	705	Pfam	PF18606	Zap helix turn helix N-terminal domain	5	60	7.7e-15
Two-lined_caecilian_ZAP_XP_029455645	b3ab8b5d51850c1a64f279e24fa218de	1025	Pfam	PF00644	Poly(ADP-ribose) polymerase catalytic domain	847	1016	1.5e-27
Two-lined_caecilian_ZAP_XP_029455645	b3ab8b5d51850c1a64f279e24fa218de	1025	Pfam	PF02825	WWE domain	720	794	4.1e-10
Two-lined_caecilian_ZAP_XP_029455645	b3ab8b5d51850c1a64f279e24fa218de	1025	Pfam	PF18606	Zap helix turn helix N-terminal domain	6	58	5.6e-08
Great_white_shark_PARP12_XP_041057603	4c60c00c8f397d7998e07dfa87763998	665	Pfam	PF02825	WWE domain	349	422	1.1e-11
Great_white_shark_PARP12_XP_041057603	4c60c00c8f397d7998e07dfa87763998	665	Pfam	PF00644	Poly(ADP-ribose) polymerase catalytic domain	475	647	3.4e-22
Atlantic_hagfish_PARP12_XP_067970363	e1882758e60e4d337e867504e7f57013	480	Pfam	PF02825	WWE domain	354	427	3e-10
Atlantic_hagfish_PARP12_XP_067970363	e1882758e60e4d337e867504e7f57013	480	Pfam	PF00642	Zinc finger C-x8-C-x5-C-x3-H type (and similar)	77	97	0.84
Abingdon_island_giant_tortoise_PARP12_XP_032637851	02b9ec03bf1a459f121aa2a475e440ad	675	Pfam	PF00642	Zinc finger C-x8-C-x5-C-x3-H type (and similar)	184	203	0.082
Abingdon_island_giant_tortoise_PARP12_XP_032637851	02b9ec03bf1a459f121aa2a475e440ad	675	Pfam	PF00644	Poly(ADP-ribose) polymerase catalytic domain	486	655	4.6e-30
Abingdon_island_giant_tortoise_PARP12_XP_032637851	02b9ec03bf1a459f121aa2a475e440ad	675	Pfam	PF02825	WWE domain	363	437	1.2e-10
Green_anole_ZAP-like_XP_008108722	b6099db0f64f06a6186e1a58ef35baed	330	Pfam	PF00644	Poly(ADP-ribose) polymerase catalytic domain	147	266	9.9e-24
Green_anole_ZAP-like_XP_008108722	b6099db0f64f06a6186e1a58ef35baed	330	Pfam	PF02825	WWE domain	25	98	6.3e-10
Spotted_gar_PARP12_XP_015208481	0f9365ac7a4bc2a8b5b7cbe4bf570b2a	701	Pfam	PF00642	Zinc finger C-x8-C-x5-C-x3-H type (and similar)	180	200	0.51
Spotted_gar_PARP12_XP_015208481	0f9365ac7a4bc2a8b5b7cbe4bf570b2a	701	Pfam	PF02825	WWE domain	353	427	5.6e-13
Spotted_gar_PARP12_XP_015208481	0f9365ac7a4bc2a8b5b7cbe4bf570b2a	701	Pfam	PF00644	Poly(ADP-ribose) polymerase catalytic domain	474	644	3.3e-23
Sharpnose_sevengill_shark_PARP12_XP_067844146	6c3a29f8682dfb5ae9a1309bbfd55069	677	Pfam	PF00644	Poly(ADP-ribose) polymerase catalytic domain	485	656	7.5e-21
Sharpnose_sevengill_shark_PARP12_XP_067844146	6c3a29f8682dfb5ae9a1309bbfd55069	677	Pfam	PF02825	WWE domain	358	432	4.8e-11
Saltwater_crocodile_ZAP_XP_019399817	ed4d6cbe7adeb84f741cb0969ed0d28b	687	Pfam	PF18606	Zap helix turn helix N-terminal domain	6	58	2.6e-13
Saltwater_crocodile_ZAP_XP_019399817	ed4d6cbe7adeb84f741cb0969ed0d28b	687	Pfam	PF00644	Poly(ADP-ribose) polymerase catalytic domain	507	679	1.2e-26
Saltwater_crocodile_ZAP_XP_019399817	ed4d6cbe7adeb84f741cb0969ed0d28b	687	Pfam	PF02825	WWE domain	383	457	3.3e-12
Gecko__ZAP_XP_015282721	9bfddfa72eca14e69f374c02d02c7169	693	Pfam	PF02825	WWE domain	387	461	7.2e-12
Gecko__ZAP_XP_015282721	9bfddfa72eca14e69f374c02d02c7169	693	Pfam	PF18606	Zap helix turn helix N-terminal domain	5	62	1.5e-10
Gecko__ZAP_XP_015282721	9bfddfa72eca14e69f374c02d02c7169	693	Pfam	PF00644	Poly(ADP-ribose) polymerase catalytic domain	513	684	1.2e-25
Tropical_clawed_frog_PARP12_XP_031754427	972370c141d20a7c5819c221187663ca	641	Pfam	PF00644	Poly(ADP-ribose) polymerase catalytic domain	469	640	4.9e-26
Tropical_clawed_frog_PARP12_XP_031754427	972370c141d20a7c5819c221187663ca	641	Pfam	PF02825	WWE domain	343	419	1.3e-09
Tuatara_PARP12_A0A8D0GK09	6d3c776e32ad27856ded17699d128ac1	678	Pfam	PF02825	WWE domain	370	444	1.5e-11
Tuatara_PARP12_A0A8D0GK09	6d3c776e32ad27856ded17699d128ac1	678	Pfam	PF00642	Zinc finger C-x8-C-x5-C-x3-H type (and similar)	176	196	0.0094
Tuatara_PARP12_A0A8D0GK09	6d3c776e32ad27856ded17699d128ac1	678	Pfam	PF00644	Poly(ADP-ribose) polymerase catalytic domain	480	649	8e-28
Opossum_PARP12_XP_007504475	2005f0901b9dc654994d844d9b74147c	685	Pfam	PF00644	Poly(ADP-ribose) polymerase catalytic domain	503	674	4.5e-28
Opossum_PARP12_XP_007504475	2005f0901b9dc654994d844d9b74147c	685	Pfam	PF02825	WWE domain	380	454	2.8e-13
Opossum_PARP12_XP_007504475	2005f0901b9dc654994d844d9b74147c	685	Pfam	PF00642	Zinc finger C-x8-C-x5-C-x3-H type (and similar)	199	219	0.018
Gecko__PARP12_XP_015277575	0043ec89c25a58f7eb2f2e8f27dbf4ac	660	Pfam	PF00644	Poly(ADP-ribose) polymerase catalytic domain	488	659	3.6e-28
Gecko__PARP12_XP_015277575	0043ec89c25a58f7eb2f2e8f27dbf4ac	660	Pfam	PF02825	WWE domain	361	435	3.4e-11
Gecko__PARP12_XP_015277575	0043ec89c25a58f7eb2f2e8f27dbf4ac	660	Pfam	PF00642	Zinc finger C-x8-C-x5-C-x3-H type (and similar)	181	201	0.026
Whale_shark_PARP12_XP_048455012	332c71c8cf09a4a79d635aed2a22eebb	657	Pfam	PF02825	WWE domain	357	431	2.1e-12
Whale_shark_PARP12_XP_048455012	332c71c8cf09a4a79d635aed2a22eebb	657	Pfam	PF00644	Poly(ADP-ribose) polymerase catalytic domain	485	656	4e-30
American_alligator_ZAP_XP_006267952	37ab1ed75ca65d3836938d80b8771924	686	Pfam	PF00644	Poly(ADP-ribose) polymerase catalytic domain	506	678	4.8e-27
American_alligator_ZAP_XP_006267952	37ab1ed75ca65d3836938d80b8771924	686	Pfam	PF02825	WWE domain	383	457	1e-12
American_alligator_ZAP_XP_006267952	37ab1ed75ca65d3836938d80b8771924	686	Pfam	PF18606	Zap helix turn helix N-terminal domain	6	60	5.7e-15
Bowfin_PARP12_XP_066579945	59345bf75eb01f28d0737e7964f7796b	690	Pfam	PF02825	WWE domain	355	429	2.2e-10
Bowfin_PARP12_XP_066579945	59345bf75eb01f28d0737e7964f7796b	690	Pfam	PF00644	Poly(ADP-ribose) polymerase catalytic domain	476	644	4.3e-22
Opossum_ZAP-like_XP_016281667	b9268c21afb6c3cefc12ceee093d7e6f	689	Pfam	PF02825	WWE domain	381	455	2.8e-10
Opossum_ZAP-like_XP_016281667	b9268c21afb6c3cefc12ceee093d7e6f	689	Pfam	PF00644	Poly(ADP-ribose) polymerase catalytic domain	509	679	2.8e-26
Opossum_ZAP-like_XP_016281667	b9268c21afb6c3cefc12ceee093d7e6f	689	Pfam	PF18606	Zap helix turn helix N-terminal domain	6	60	4.4e-13
Abingdon_island_giant_tortoise_ZAP-like_XP_032639048	8733011a47f4eb4e13bf763d510af136	314	Pfam	PF00644	Poly(ADP-ribose) polymerase catalytic domain	136	305	2.2e-29
Abingdon_island_giant_tortoise_ZAP-like_XP_032639048	8733011a47f4eb4e13bf763d510af136	314	Pfam	PF02825	WWE domain	11	85	3.5e-13
Great_white_shark_PARP12_XP_041057586	892053edd01f6441fb3d71b750998e7f	683	Pfam	PF00644	Poly(ADP-ribose) polymerase catalytic domain	511	682	1.8e-29
Great_white_shark_PARP12_XP_041057586	892053edd01f6441fb3d71b750998e7f	683	Pfam	PF02825	WWE domain	381	455	7.6e-12
Bowfin_PARP12_XP_066579946	86d4928ac7971fd3b238cdffb2dad74d	683	Pfam	PF00644	Poly(ADP-ribose) polymerase catalytic domain	457	626	3.4e-24
Bowfin_PARP12_XP_066579946	86d4928ac7971fd3b238cdffb2dad74d	683	Pfam	PF02825	WWE domain	328	402	2.1e-11
Green_anole_PARP12_XP_003220925	e6d9ba4436818ff99ed7f06c94c0cd2b	663	Pfam	PF00644	Poly(ADP-ribose) polymerase catalytic domain	493	663	3.4e-27
Green_anole_PARP12_XP_003220925	e6d9ba4436818ff99ed7f06c94c0cd2b	663	Pfam	PF02825	WWE domain	367	441	1e-10
West_african_lungfish_PARP12_XP_043944103	01db37218e0408757115740538242eff	882	Pfam	PF00644	Poly(ADP-ribose) polymerase catalytic domain	509	680	2.8e-28
West_african_lungfish_PARP12_XP_043944103	01db37218e0408757115740538242eff	882	Pfam	PF02825	WWE domain	388	462	1.3e-10
Human_TIPARP_NP_001171646	b223ab047b8a8542ff4e19d02dd81d25	657	Pfam	PF00644	Poly(ADP-ribose) polymerase catalytic domain	473	649	8.6e-27
Eastern_brown_snake_ZAP-like_XP_026581078	e742a325400ad6875234acf885e369ff	319	Pfam	PF00644	Poly(ADP-ribose) polymerase catalytic domain	140	311	1e-28
Eastern_brown_snake_ZAP-like_XP_026581078	e742a325400ad6875234acf885e369ff	319	Pfam	PF02825	WWE domain	15	89	1.7e-10
Sharpnose_sevengill_shark_PARP12_XP_067855736	293c65ef491183e5a2be1dee04e9bfdc	664	Pfam	PF02825	WWE domain	362	430	0.0029
Sharpnose_sevengill_shark_PARP12_XP_067855736	293c65ef491183e5a2be1dee04e9bfdc	664	Pfam	PF00644	Poly(ADP-ribose) polymerase catalytic domain	486	660	1.2e-17
Two-lined_caecilian_PARP12_XP_029455644	36b90ce20a5ffd0335ae7aa6a75a7fd2	689	Pfam	PF00644	Poly(ADP-ribose) polymerase catalytic domain	500	670	1.6e-28
Two-lined_caecilian_PARP12_XP_029455644	36b90ce20a5ffd0335ae7aa6a75a7fd2	689	Pfam	PF02825	WWE domain	375	449	3.1e-11
Saltwater_crocodile_PARP11_XP_019399743	4c1f553f0607a248fdba71a251955ef9	318	Pfam	PF02825	WWE domain	15	87	8.4e-12
Saltwater_crocodile_PARP11_XP_019399743	4c1f553f0607a248fdba71a251955ef9	318	Pfam	PF00644	Poly(ADP-ribose) polymerase catalytic domain	129	317	5.3e-28
Sharpnose_sevengill_shark_PARP12_XP_067844147	c98918c3e4aa61883ec4ee42f195a47d	655	Pfam	PF00644	Poly(ADP-ribose) polymerase catalytic domain	483	654	1.3e-27
Sharpnose_sevengill_shark_PARP12_XP_067844147	c98918c3e4aa61883ec4ee42f195a47d	655	Pfam	PF02825	WWE domain	353	427	1.7e-12
Sharpnose_sevengill_shark_PARP12_XP_067844147	c98918c3e4aa61883ec4ee42f195a47d	655	Pfam	PF00642	Zinc finger C-x8-C-x5-C-x3-H type (and similar)	184	204	1
Tropical_clawed_frog_ZAP_XP_031754422	407d0d9a4e27e7146d81089d03089bef	1156	Pfam	PF02825	WWE domain	846	920	1.1e-10
Tropical_clawed_frog_ZAP_XP_031754422	407d0d9a4e27e7146d81089d03089bef	1156	Pfam	PF00644	Poly(ADP-ribose) polymerase catalytic domain	974	1144	1.4e-27
West_african_lungfish_PARP12_XP_043943177	7092b5c7156dfc79018b5d660d021851	598	Pfam	PF02825	WWE domain	387	461	4.2e-11
West_african_lungfish_PARP12_XP_043943177	7092b5c7156dfc79018b5d660d021851	598	Pfam	PF00644	Poly(ADP-ribose) polymerase catalytic domain	508	594	2.6e-11
West_african_lungfish_ZAP_XP_043944110	e42f0ac576db9041b9c183a74529d012	635	Pfam	PF00644	Poly(ADP-ribose) polymerase catalytic domain	467	634	3.1e-21
West_african_lungfish_ZAP_XP_043944110	e42f0ac576db9041b9c183a74529d012	635	Pfam	PF02825	WWE domain	339	413	2.1e-10
Chinese_soft-shelled_turtle_ZAP_XP_025036707	d2074d1dcfdef67e838cb913aaab804f	809	Pfam	PF02825	WWE domain	504	578	3.4e-12
Chinese_soft-shelled_turtle_ZAP_XP_025036707	d2074d1dcfdef67e838cb913aaab804f	809	Pfam	PF00644	Poly(ADP-ribose) polymerase catalytic domain	629	800	6.4e-25
Chinese_soft-shelled_turtle_ZAP_XP_025036707	d2074d1dcfdef67e838cb913aaab804f	809	Pfam	PF18606	Zap helix turn helix N-terminal domain	5	57	3.7e-13
Bowfin_PARP12_XP_066580305	affd25ed6d9d79db3cd08c2845910d0f	655	Pfam	PF02825	WWE domain	359	433	1.3e-11
Bowfin_PARP12_XP_066580305	affd25ed6d9d79db3cd08c2845910d0f	655	Pfam	PF00644	Poly(ADP-ribose) polymerase catalytic domain	485	655	5.2e-29
Tropical_clawed_frog_ZAP-like_XP_031754426	66792d81c386caae62390a8ada6b68b9	417	Pfam	PF00644	Poly(ADP-ribose) polymerase catalytic domain	248	406	1.2e-25
Tropical_clawed_frog_ZAP-like_XP_031754426	66792d81c386caae62390a8ada6b68b9	417	Pfam	PF02825	WWE domain	110	183	1.3e-11
Elephant_shark_PARP11_XP_007893631	63fbc636109ef098d53b675e6b011a9e	332	Pfam	PF00644	Poly(ADP-ribose) polymerase catalytic domain	138	331	7.8e-28
Elephant_shark_PARP11_XP_007893631	63fbc636109ef098d53b675e6b011a9e	332	Pfam	PF02825	WWE domain	25	97	2.1e-13
Echidna_ZAP_XP_038610795	18c4256f73168795cd517e2435bc8ea3	690	Pfam	PF02825	WWE domain	380	454	8.1e-11
Echidna_ZAP_XP_038610795	18c4256f73168795cd517e2435bc8ea3	690	Pfam	PF00644	Poly(ADP-ribose) polymerase catalytic domain	509	681	3.2e-24
Echidna_ZAP_XP_038610795	18c4256f73168795cd517e2435bc8ea3	690	Pfam	PF18606	Zap helix turn helix N-terminal domain	6	58	8.4e-16
Elephant_shark_PARP12_XP_007889001	e7c539a890047156bdd64f50c4398649	678	Pfam	PF00644	Poly(ADP-ribose) polymerase catalytic domain	487	656	8.6e-21
Elephant_shark_PARP12_XP_007889001	e7c539a890047156bdd64f50c4398649	678	Pfam	PF02825	WWE domain	357	431	2.9e-09
Tropical_clawed_frog_PARP12_XP_031754421	e5ae9db880c73cb670bb5ce69902103b	655	Pfam	PF02825	WWE domain	356	430	2.1e-11
Tropical_clawed_frog_PARP12_XP_031754421	e5ae9db880c73cb670bb5ce69902103b	655	Pfam	PF00644	Poly(ADP-ribose) polymerase catalytic domain	480	653	1.9e-28
West_african_lungfish_PARP12_XP_043944097	b1dddf5ecbd3f86966f6d8dbe1102a39	719	Pfam	PF02825	WWE domain	362	436	1.4e-10
West_african_lungfish_PARP12_XP_043944097	b1dddf5ecbd3f86966f6d8dbe1102a39	719	Pfam	PF00644	Poly(ADP-ribose) polymerase catalytic domain	483	654	7.8e-30
Sea_lamprey_TIPARP_XP_032824333	57543f15af681892cde3a8a96bf6b607	766	Pfam	PF00644	Poly(ADP-ribose) polymerase catalytic domain	582	758	2.2e-21
Great_white_shark_PARP12_XP_041071798	991737007ee381bcd9499e4b33ca865f	661	Pfam	PF02825	WWE domain	360	428	0.00019
Great_white_shark_PARP12_XP_041071798	991737007ee381bcd9499e4b33ca865f	661	Pfam	PF00644	Poly(ADP-ribose) polymerase catalytic domain	483	658	2.1e-16
Eastern_brown_snake_ZAP_XP_026558094	f71dba1035bb5db7848074a1efeb27e9	679	Pfam	PF02825	WWE domain	367	441	2.9e-11
Eastern_brown_snake_ZAP_XP_026558094	f71dba1035bb5db7848074a1efeb27e9	679	Pfam	PF00644	Poly(ADP-ribose) polymerase catalytic domain	500	671	3.3e-27
Eastern_brown_snake_ZAP_XP_026558094	f71dba1035bb5db7848074a1efeb27e9	679	Pfam	PF18606	Zap helix turn helix N-terminal domain	5	62	2.3e-13
Green_anole_ZAP_XP_062839666	ef59351c50979d41f492350bed62d964	725	Pfam	PF00644	Poly(ADP-ribose) polymerase catalytic domain	546	715	4.8e-25
Green_anole_ZAP_XP_062839666	ef59351c50979d41f492350bed62d964	725	Pfam	PF18606	Zap helix turn helix N-terminal domain	5	66	1e-22
Green_anole_ZAP_XP_062839666	ef59351c50979d41f492350bed62d964	725	Pfam	PF02825	WWE domain	415	489	2.4e-11
Atlantic_hagfish_TIPARP_XP_067975101	2de65647277780fb0ad501730b54c844	708	Pfam	PF00644	Poly(ADP-ribose) polymerase catalytic domain	524	700	1.3e-22
Atlantic_hagfish_TIPARP_XP_067975101	2de65647277780fb0ad501730b54c844	708	Pfam	PF02825	WWE domain	392	456	3.4e-06
Zebrafish_PARP12_NP_001076321	4ab30509a8b0f0b0c76631f7149c0692	663	Pfam	PF00644	Poly(ADP-ribose) polymerase catalytic domain	493	663	8.7e-24
Zebrafish_PARP12_NP_001076321	4ab30509a8b0f0b0c76631f7149c0692	663	Pfam	PF02825	WWE domain	365	439	4.6e-12
Chinese_soft-shelled_turtle_PARP12_XP_006138116	0caaf58a084693568ab47305f79a8cd9	572	Pfam	PF00644	Poly(ADP-ribose) polymerase catalytic domain	384	553	4.8e-29
Chinese_soft-shelled_turtle_PARP12_XP_006138116	0caaf58a084693568ab47305f79a8cd9	572	Pfam	PF02825	WWE domain	261	335	4.9e-11
Chinese_soft-shelled_turtle_PARP12_XP_006138116	0caaf58a084693568ab47305f79a8cd9	572	Pfam	PF00642	Zinc finger C-x8-C-x5-C-x3-H type (and similar)	77	97	0.0079
Inshore_hagfish_PARP12_A0A8C4NAB3	933e081cf819ebed70a7188f695e339b	258	Pfam	PF00644	Poly(ADP-ribose) polymerase catalytic domain	90	256	1.2e-24
Whale_shark_PARP12_XP_048463835	34d5ef2ef5846bec8286221b6342ce6d	406	Pfam	PF00644	Poly(ADP-ribose) polymerase catalytic domain	230	403	8.6e-15
Reedfish_PARP12_XP_051785376	ef31ca1452622034a8df518018cadd25	878	Pfam	PF00644	Poly(ADP-ribose) polymerase catalytic domain	454	624	7.2e-25
Reedfish_PARP12_XP_051785376	ef31ca1452622034a8df518018cadd25	878	Pfam	PF02825	WWE domain	326	400	6.4e-09
American_alligator_PARP12_XP_059582432	247f85fd1a862c08df055a6abe119265	726	Pfam	PF00642	Zinc finger C-x8-C-x5-C-x3-H type (and similar)	225	245	0.47
American_alligator_PARP12_XP_059582432	247f85fd1a862c08df055a6abe119265	726	Pfam	PF00644	Poly(ADP-ribose) polymerase catalytic domain	532	701	5.9e-29
American_alligator_PARP12_XP_059582432	247f85fd1a862c08df055a6abe119265	726	Pfam	PF02825	WWE domain	407	482	4.3e-12
Coelacanth_PARP12_XP_005988721	10e57691a005d186b4137e29a97794f0	711	Pfam	PF00644	Poly(ADP-ribose) polymerase catalytic domain	497	667	6.6e-28
Coelacanth_PARP12_XP_005988721	10e57691a005d186b4137e29a97794f0	711	Pfam	PF02825	WWE domain	368	442	3.4e-11
Platypus_PARP11_XP_028910195	9b046ee0dbc2c66a6c39fb9d7f4b1d4c	343	Pfam	PF02825	WWE domain	39	111	3.3e-12
Platypus_PARP11_XP_028910195	9b046ee0dbc2c66a6c39fb9d7f4b1d4c	343	Pfam	PF00644	Poly(ADP-ribose) polymerase catalytic domain	152	342	1.6e-25
Bowfin_PARP12_XP_066580301	be43a1a579680f846000479d405f084f	689	Pfam	PF02825	WWE domain	358	432	4.1e-10
Bowfin_PARP12_XP_066580301	be43a1a579680f846000479d405f084f	689	Pfam	PF00644	Poly(ADP-ribose) polymerase catalytic domain	485	654	2.1e-30
Chicken_ZAP_NP_001012956	7734130a235a6c22ae4daf04fafa325b	713	Pfam	PF18606	Zap helix turn helix N-terminal domain	6	59	5.2e-21
Chicken_ZAP_NP_001012956	7734130a235a6c22ae4daf04fafa325b	713	Pfam	PF00644	Poly(ADP-ribose) polymerase catalytic domain	533	704	1.9e-27
Chicken_ZAP_NP_001012956	7734130a235a6c22ae4daf04fafa325b	713	Pfam	PF02825	WWE domain	409	483	4.9e-12
Tuatara_ZAP_A0A8D0G4G0	81e2b3a4d93e86bc3ea51d3e092e0992	384	Pfam	PF00644	Poly(ADP-ribose) polymerase catalytic domain	203	374	7.6e-24
Tuatara_ZAP_A0A8D0G4G0	81e2b3a4d93e86bc3ea51d3e092e0992	384	Pfam	PF02825	WWE domain	77	151	5.1e-12
Far_eastern_brook_lamprey_PARP12_XP_061420415	ca15177b654dc1027a1e5c5d86ca821d	959	Pfam	PF18044	CCCH-type zinc finger	97	118	0.0001
Far_eastern_brook_lamprey_PARP12_XP_061420415	ca15177b654dc1027a1e5c5d86ca821d	959	Pfam	PF18044	CCCH-type zinc finger	178	199	0.05
Far_eastern_brook_lamprey_PARP12_XP_061420415	ca15177b654dc1027a1e5c5d86ca821d	959	Pfam	PF00644	Poly(ADP-ribose) polymerase catalytic domain	721	957	1.1e-26
Far_eastern_brook_lamprey_PARP12_XP_061420415	ca15177b654dc1027a1e5c5d86ca821d	959	Pfam	PF02825	WWE domain	594	670	1.1e-10
West_african_lungfish_PARP12_XP_043944108	ef9c46092798c162a608e673b4d3adb0	773	Pfam	PF02825	WWE domain	364	438	2.7e-10
West_african_lungfish_PARP12_XP_043944108	ef9c46092798c162a608e673b4d3adb0	773	Pfam	PF18044	CCCH-type zinc finger	186	207	0.037
West_african_lungfish_PARP12_XP_043944108	ef9c46092798c162a608e673b4d3adb0	773	Pfam	PF00644	Poly(ADP-ribose) polymerase catalytic domain	495	666	1.4e-26
American_alligator_ZAP-like_XP_014464118	4f2df0846fa668dcff494dbd5fabf37f	306	Pfam	PF02825	WWE domain	3	77	7.2e-13
American_alligator_ZAP-like_XP_014464118	4f2df0846fa668dcff494dbd5fabf37f	306	Pfam	PF00644	Poly(ADP-ribose) polymerase catalytic domain	128	297	2.3e-25
Echidna_PARP12_XP_038609470	6368165e374ad255d82380bf9299d6c6	761	Pfam	PF00644	Poly(ADP-ribose) polymerase catalytic domain	581	702	7.7e-24
Echidna_PARP12_XP_038609470	6368165e374ad255d82380bf9299d6c6	761	Pfam	PF02825	WWE domain	458	532	9.3e-11
Sea_lamprey_PARP12_XP_032804961	9d43e86d1b6a30320c944847bb7bd5d2	945	Pfam	PF14608	RNA-binding, Nab2-type zinc finger	179	198	18
Sea_lamprey_PARP12_XP_032804961	9d43e86d1b6a30320c944847bb7bd5d2	945	Pfam	PF02825	WWE domain	580	656	3.3e-09
Sea_lamprey_PARP12_XP_032804961	9d43e86d1b6a30320c944847bb7bd5d2	945	Pfam	PF00644	Poly(ADP-ribose) polymerase catalytic domain	707	943	4.5e-24
Sea_lamprey_PARP12_XP_032804961	9d43e86d1b6a30320c944847bb7bd5d2	945	Pfam	PF18044	CCCH-type zinc finger	97	118	0.00034
Chinese_soft-shelled_turtle_ZAP-like_XP_006133460	419333031ad8d433e187cbe55e397e84	314	Pfam	PF00644	Poly(ADP-ribose) polymerase catalytic domain	136	306	1.8e-28
Chinese_soft-shelled_turtle_ZAP-like_XP_006133460	419333031ad8d433e187cbe55e397e84	314	Pfam	PF02825	WWE domain	12	85	1.1e-12
Zebra_finch_ZAP_XP_030119700	4190256484e5d8652a28f6b7a7cc373f	802	Pfam	PF18606	Zap helix turn helix N-terminal domain	5	57	5.8e-19
Zebra_finch_ZAP_XP_030119700	4190256484e5d8652a28f6b7a7cc373f	802	Pfam	PF00644	Poly(ADP-ribose) polymerase catalytic domain	583	753	4.3e-25
Zebra_finch_ZAP_XP_030119700	4190256484e5d8652a28f6b7a7cc373f	802	Pfam	PF02825	WWE domain	457	531	6.2e-13
