# Supplementary material for: Impact of the Zinc Antiviral Protein on the Genomic Composition of RNA Viruses Infecting Vertebrates
Source: Mol Biol Evol. 2025 Jun 4;42(6):msaf135. doi: 10.1093/molbev/msaf135 (PMC12204182; doi:10.1093/molbev/msaf135)
Supplement: msaf135_Supplementary_Data [file msaf135_supplementary_data.zip › MBE-msaf135-Supplementary_Table_3.xlsx]

## Sheet: Vert_PARP12-ZAP.90
Supplementary Table 3. C-terminus (C-ter) and CAAX-motif (C: cysteine, A: aliphatic amino acids, X: any amino acid) presence (1) or absence (0).
Protein	C-ter	CAAX-motif
Platypus_ZAP_XP_028931066_1_691	…AKLL	0
Platypus_PARP12_XP_028931066_692_1353	…PAST	0
Abingdon_island_giant_tortoise_PARP12_XP_032637851	…YFRN	0
Abingdon_island_giant_tortoise_ZAP-like_XP_032639048	…CVIL	1
Abingdon_island_giant_tortoise_ZAP_XP_032633489	…CFVS	0
American_alligator_PARP12_XP_059582432	…NLFN	0
American_alligator_ZAP-like_XP_014464118	…CVIL	1
American_alligator_ZAP_XP_006267952	…CTVS	1
Atlantic_hagfish_PARP12_XP_067968430	…CSLQ	1
Atlantic_hagfish_PARP12_XP_067970363	…LSCI	0
Atlantic_hagfish_TIPARP_XP_067975101	…TLVV	0
Bowfin_PARP12_XP_066579945	…CTIL	1
Bowfin_PARP12_XP_066579946	…CIIS	1
Bowfin_PARP12_XP_066580301	…EHED	0
Bowfin_PARP12_XP_066580305	…VEYS	0
Bowfin_PARP12_XP_066580311	…TNKA	0
Chicken_PARP11_XP_416489	…IEFC	0
Chicken_PARP12_XP_416333	…ARML	0
Chicken_ZAP_NP_001012956	…CIVC	1
Chinese_soft-shelled_turtle_PARP12_XP_006138116	…YFRN	0
Chinese_soft-shelled_turtle_ZAP-like_XP_006133460	…CAIL	1
Chinese_soft-shelled_turtle_ZAP_XP_025036707	…CFVS	1
Coelacanth_PARP12_XP_005988721	…NSRN	0
Eastern_brown_snake_ZAP-like_XP_026581078	…CVIM	1
Eastern_brown_snake_ZAP_XP_026558094	…CVLS	1
Echidna_PARP12_XP_038609470	…LSSA	0
Echidna_ZAP_XP_038610795	…CVLQ	1
Elephant_shark_PARP11_XP_007893631	…IEFS	0
Elephant_shark_PARP12_XP_007888888	…YREK	0
Elephant_shark_PARP12_XP_007889001	…AATK	0
Elephant_shark_PARP12_XP_007896727	…EYID	0
Far_eastern_brook_lamprey_PARP12_XP_061420415	…EYMS	0
Far_eastern_brook_lamprey_PARP12_XP_061432911	…EYQF	0
Gecko__PARP12_XP_015277575	…DYST	0
Gecko__ZAP-like_XP_015272705	…CTLM	1
Gecko__ZAP_XP_015282721	…CVLA	1
Great_white_shark_PARP12_XP_041057586	…EYNS	0
Great_white_shark_PARP12_XP_041057603	…QSAK	0
Great_white_shark_PARP12_XP_041071798	…NNFM	0
Green_anole_PARP12_XP_003220925	…KYRN	0
Green_anole_ZAP-like_XP_008108722	…CVLL	1
Green_anole_ZAP_XP_062839666	…CILS	1
Human_PARP12_NP_073587	…SSRQ	0
Human_TIPARP_NP_001171646	…TVSI	0
Human_ZAP-like_NP_542391	…SCEK	0
Human_ZAP_NP_064504	…CVIS	1
Inshore_hagfish_PARP12_A0A8C4NAB3	…YEKE	0
Opossum_PARP12_XP_007504475	…GGLF	0
Opossum_ZAP-like_XP_016281667	…CTIS	1
Opossum_ZAP_XP_056655732	…CSIS	1
Platypus_PARP11_XP_028910195	…IEFL	0
Reedfish_PARP12_XP_028661147	…MSIW	0
Reedfish_PARP12_XP_028661221	…CLLS	1
Reedfish_PARP12_XP_051785376	…CVIS	1
Reedfish_PARP12_XP_051791282	…ILYN	0
Saltwater_crocodile_PARP11_XP_019399743	…IEFS	0
Saltwater_crocodile_PARP12_XP_019399438	…SYLQ	0
Saltwater_crocodile_ZAP_XP_019399817	…CTVS	1
Sea_lamprey_PARP12_XP_032804961	…EYTS	0
Sea_lamprey_PARP12_XP_032833032	…EYQF	0
Sea_lamprey_TIPARP_XP_032824333	…VVQI	0
Sharpnose_sevengill_shark_PARP12_XP_067844146	…ASAK	0
Sharpnose_sevengill_shark_PARP12_XP_067844147	…EYNT	0
Sharpnose_sevengill_shark_PARP12_XP_067855736	…NNSM	0
Spotted_gar_PARP12_W5NK20*	…IEYS	0
Spotted_gar_PARP12_XP_015208481	…CTIL	1
Spotted_gar_PARP12_XP_015208756	…IEYS	0
Tropical_clawed_frog_PARP12_XP_031754421	…YSEL	0
Tropical_clawed_frog_PARP12_XP_031754427	…IKYL	0
Tropical_clawed_frog_ZAP-like_XP_031754426	…CCII	1
Tropical_clawed_frog_ZAP_XP_031754422	…CCIS	1
Tuatara_PARP12_A0A8D0GK09	…FQKN	0
Tuatara_ZAP_A0A8D0G4G0	…CVIS	1
Two-lined_caecilian_PARP12_XP_029455644	…GKRN	0
Two-lined_caecilian_ZAP_XP_029455645	…CCIS	1
West_african_lungfish_PARP12_XP_043943177	…NNMQ	0
West_african_lungfish_PARP12_XP_043944097	…KYRR	0
West_african_lungfish_PARP12_XP_043944103	…CLIC	1
West_african_lungfish_PARP12_XP_043944108	…CLIC	1
West_african_lungfish_PARP12_XP_043944117	…CLIL	1
West_african_lungfish_ZAP_XP_043944110	…IEFV	0
Whale_shark_PARP11_XP_048463536	…IEFT	0
Whale_shark_PARP12_XP_048454865	…ASAK	0
Whale_shark_PARP12_XP_048455012	…EYKS	0
Whale_shark_PARP12_XP_048463835	…SNKM	0
Zebra_finch_PARP12_XP_030119086	…ARLL	0
Zebra_finch_ZAP_XP_030119700	…CVIS	1
Zebrafish_PARP12_NP_001076321	…IEYS	0
Zebrafish_PARP12_NP_001108558	…KAAQ	0
Zebrafish_PARP12_NP_001314726	…CVIS	1
